# Supplementary material for: Behavioural Fever Promotes an Inflammatory Reflex Circuit in Ectotherms
Source: Int J Mol Sci. 2021 Aug 17;22(16):8860. doi: 10.3390/ijms22168860 (PMC8396262; doi:10.3390/ijms22168860)
Supplement: Supplementary file 1 [file ijms-22-08860-s001.zip]

Archive with 2 entries (2 files):
- Sanhueza et al, IJMS. Additional Behavioral Raw Data.xlsx
- Sanhueza et al, IJMS. Supplementary File.pdf
