# Supplementary material for: Behavioural Fever Promotes an Inflammatory Reflex Circuit in Ectotherms
Source: Int J Mol Sci. 2021 Aug 17;22(16):8860. doi: 10.3390/ijms22168860 (PMC8396262; doi:10.3390/ijms22168860)
Supplement: Supplementary file 1 [file ijms-22-08860-s001.zip › Sanhueza et al, IJMS. Additional Behavioral Raw Data.xlsx]

## Sheet: Mock
Hour	Masck	Tank 1	Tank 2	Tank 3	Tank 4	Tank 5	Tank 6
16:00:00	1	1	1	8	0	0	0
16:30:00	1	1	1	2	1	5	0
17:00:00	1	4	0	1	4	1	0
17:30:00	1	2	2	3	2	1	0
18:00:00	1	1	2	2	3	2	0
18:30:00	1	1	1	5	2	1	0
19:00:00	1	2	1	3	3	1	0
19:30:00	1	0	0	5	2	3	0
20:00:00	1	2	1	3	3	1	0
20:30:00	1	1	2	4	1	2	0
21:00:00	1	1	1	3	1	4	0
21:30:00	1	2	3	2	2	1	0
22:00:00	1	2	0	3	3	2	0
22:30:00	1	1	1	4	2	2	0
23:00:00	1	1	1	1	4	2	1
23:30:00	1	1	1	1	4	2	1
00:45:00	1	0	1	5	1	3	0
01:00:00	1	0	3	3	1	2	1
01:15:00	1	0	3	2	1	4	0
01:30:00	1	0	3	3	0	3	1
01:45:00	1	1	3	1	1	4	0
02:00:00	1	1	2	2	1	3	1
02:15:00	1	1	2	3	1	3	0
02:30:00	1	1	2	3	0	4	0
02:45:00	1	1	2	3	0	4	0
03:00:00	1	2	1	3	0	4	0
03:15:00	1	2	1	3	0	3	1
03:30:00	1	3	1	2	0	4	0
03:45:00	1	2	2	2	0	4	0
04:00:00	1	2	1	3	0	4	0
04:15:00	1	2	2	2	0	3	1
04:30:00	1	2	1	2	1	4	0
04:45:00	1	2	1	3	0	4	0
05:00:00	1	1	2	3	0	4	0
05:15:00	1	1	1	3	1	1	3
05:30:00	1	1	2	2	1	4	0
05:45:00	1	2	1	2	1	4	0
06:00:00	1	1	3	2	0	4	0
06:15:00	1	1	2	2	1	2	2
06:30:00	1	2	2	1	1	4	0
06:45:00	1	1	2	3	0	2	2
07:00:00	1	1	2	3	0	4	0
07:15:00	1	2	2	2	0	4	0
07:30:00	1	1	2	4	0	3	0
07:45:00	1	1	2	2	0	4	1
08:00:00	1	3	0	2	1	4	0
08:15:00	1	1	1	3	0	5	0
08:30:00	1	1	0	3	1	2	3
08:45:00	1	1	1	2	2	4	0
09:00:00	1	1	3	2	0	4	0
09:15:00	1	1	1	3	1	4	0
09:30:00	1	2	0	3	2	3	0
09:45:00	1	2	0	2	2	4	0
10:00:00	1	2	2	1	1	4	0
10:15:00	1	2	0	3	2	3	0
10:30:00	1	1	1	2	3	3	0
10:45:00	1	2	0	2	2	3	1
11:00:00	1	1	1	2	2	3	1
11:15:00	1	2	2	1	1	4	0
11:30:00	1	2	2	1	2	2	1
11:45:00	1	1	1	4	1	2	1
12:00:00	1	2	1	1	3	2	1
16:00:00	2	2	0	5	3	0	0
16:30:00	2	2	2	4	2	0	0
17:00:00	2	2	1	6	1	0	0
17:30:00	2	2	1	6	1	0	0
18:00:00	2	1	2	4	3	0	0
18:30:00	2	3	0	5	1	1	0
19:00:00	2	2	0	6	2	0	0
19:30:00	2	3	0	5	1	1	0
20:00:00	2	3	0	5	1	0	1
20:30:00	2	2	1	5	0	1	1
21:00:00	2	4	0	5	0	1	0
21:30:00	2	3	0	4	1	1	1
22:00:00	2	3	0	5	0	2	0
22:30:00	2	3	1	4	0	1	1
23:00:00	2	2	0	5	1	1	1
23:30:00	2	2	0	5	1	1	1
00:45:00	2	2	0	4	2	1	1
01:00:00	2	2	0	5	1	0	2
01:15:00	2	2	0	5	0	1	2
01:30:00	2	2	1	4	1	0	2
01:45:00	2	2	3	1	1	3	0
02:00:00	2	2	1	3	1	3	0
02:15:00	2	2	0	5	0	2	1
02:30:00	2	2	0	5	1	1	1
02:45:00	2	2	1	6	0	0	1
03:00:00	2	2	0	5	2	0	1
03:15:00	2	2	1	5	1	0	1
03:30:00	2	3	0	4	2	0	1
03:45:00	2	2	1	6	0	0	1
04:00:00	2	3	0	6	0	0	1
04:15:00	2	2	0	4	1	2	1
04:30:00	2	2	0	4	3	0	1
04:45:00	2	3	2	2	2	0	1
05:00:00	2	5	0	1	2	1	1
05:15:00	2	3	1	2	1	2	1
05:30:00	2	2	2	3	1	1	1
05:45:00	2	3	0	4	1	1	1
06:00:00	2	4	1	2	1	1	1
06:15:00	2	2	1	4	1	1	1
06:30:00	2	2	1	4	2	0	1
06:45:00	2	4	1	3	1	0	1
07:00:00	2	3	2	3	1	0	1
07:15:00	2	2	1	4	1	0	2
07:30:00	2	2	1	3	2	1	1
07:45:00	2	3	1	3	1	1	1
08:00:00	2	3	1	3	1	1	1
08:15:00	2	2	0	4	1	2	1
08:30:00	2	3	0	3	1	1	2
08:45:00	2	4	1	2	1	1	1
09:00:00	2	3	0	3	1	1	2
09:15:00	2	3	1	3	1	1	1
09:30:00	2	3	2	3	0	1	1
09:45:00	2	2	2	3	0	2	1
10:00:00	2	4	0	3	0	2	1
10:15:00	2	2	1	3	0	3	1
10:30:00	2	1	1	3	0	4	1
10:45:00	2	3	0	2	2	2	1
11:00:00	2	3	1	2	0	3	1
11:15:00	2	3	0	2	2	2	1
11:30:00	2	3	0	2	1	2	2
11:45:00	2	3	0	3	2	1	1
12:00:00	2	3	0	3	1	2	1

## Sheet: IPNV 24hpi
Hour	Masck	Tank 1	Tank 2	Tank 3	Tank 4	Tank 5	Tank 6
15:00:00	1	1	1	2	3	2	1
15:30:00	1	2	1	1	2	1	3
16:00:00	1	1	2	1	3	1	2
16:30:00	1	2	2	0	4	0	2
17:00:00	1	2	1	1	3	1	2
17:30:00	1	1	2	1	3	0	3
18:00:00	1	1	0	1	1	4	3
18:30:00	1	1	0	1	1	4	3
19:00:00	1	2	1	0	3	1	3
19:30:00	1	0	1	0	1	5	3
20:00:00	1	1	1	0	2	3	3
20:30:00	1	1	1	0	1	4	3
21:00:00	1	1	1	1	1	3	3
21:30:00	1	1	1	2	2	3	1
22:00:00	1	1	0	3	2	2	2
22:30:00	1	0	1	2	0	4	3
23:00:00	1	0	1	2	0	4	3
23:15:00	1	0	1	2	0	3	4
23:30:00	1	0	2	2	1	1	4
23:45:00	1	1	1	2	1	2	3
00:00:00	1	0	1	3	1	2	3
00:15:00	1	1	0	1	3	2	3
00:30:00	1	0	2	0	4	3	1
00:45:00	1	2	1	1	2	3	1
01:00:00	1	0	2	2	2	2	2
01:15:00	1	1	2	0	2	2	3
01:30:00	1	2	2	0	2	2	2
01:45:00	1	3	0	0	2	2	3
02:00:00	1	1	1	0	2	3	3
02:15:00	1	1	1	2	2	2	2
02:30:00	1	1	1	2	2	2	2
02:45:00	1	1	1	2	2	2	2
03:00:00	1	1	1	2	2	2	2
03:15:00	1	2	1	1	2	2	2
03:30:00	1	2	1	2	1	2	2
03:45:00	1	2	1	2	1	2	2
04:00:00	1	2	1	2	1	3	1
04:15:00	1	0	3	2	1	2	2
04:30:00	1	0	3	1	2	2	2
04:45:00	1	1	2	2	1	2	2
05:00:00	1	1	2	2	1	2	2
05:15:00	1	2	1	2	1	3	1
05:30:00	1	0	2	2	2	2	2
05:45:00	1	1	0	2	2	3	2
07:00:00	1	0	3	0	2	0	5
07:15:00	1	2	0	1	2	1	4
07:30:00	1	0	2	1	1	2	4
07:45:00	1	2	0	1	2	2	3
08:00:00	1	1	1	1	2	3	2
08:15:00	1	1	2	0	3	2	2
08:30:00	1	1	1	1	2	2	3
08:45:00	1	1	3	0	2	2	2
09:00:00	1	2	0	2	2	1	3
09:15:00	1	2	0	2	2	2	2
09:30:00	1	1	1	2	2	2	2
09:45:00	1	2	0	2	2	1	3
10:00:00	1	1	0	3	1	2	3
10:15:00	1	1	0	3	1	2	3
10:30:00	1	0	1	3	1	2	3
10:45:00	1	1	0	2	1	2	4
11:00:00	1	1	0	2	1	2	4
15:00:00	2	0	1	1	4	4	0
15:30:00	2	0	0	0	5	5	0
16:00:00	2	0	0	0	6	4	0
16:30:00	2	0	0	0	6	4	0
17:00:00	2	0	1	1	4	3	1
17:30:00	2	1	1	2	2	3	1
18:00:00	2	1	1	2	2	3	1
18:30:00	2	3	1	1	1	3	1
19:00:00	2	2	0	0	3	4	1
19:30:00	2	3	0	0	2	3	2
20:00:00	2	2	0	0	3	3	2
20:30:00	2	2	0	0	3	3	2
21:00:00	2	2	0	0	3	3	2
21:30:00	2	2	0	0	3	3	2
22:00:00	2	2	0	0	3	3	2
22:30:00	2	2	0	1	2	3	2
23:00:00	2	2	0	1	2	4	1
23:15:00	2	2	1	0	2	4	1
23:30:00	2	2	1	0	2	4	1
23:45:00	2	1	1	0	2	4	2
00:00:00	2	0	1	1	2	4	2
00:15:00	2	1	0	1	2	4	2
00:30:00	2	0	2	0	2	3	3
00:45:00	2	0	2	0	2	4	2
01:00:00	2	0	2	0	2	4	2
01:15:00	2	0	2	0	3	4	1
01:30:00	2	0	1	1	2	4	2
01:45:00	2	0	1	0	3	5	1
02:00:00	2	0	2	0	3	4	1
02:15:00	2	0	2	0	3	3	2
02:30:00	2	0	1	1	3	4	1
02:45:00	2	0	1	1	3	4	1
03:00:00	2	1	1	0	3	4	1
03:15:00	2	1	1	0	3	4	1
03:30:00	2	1	1	0	3	4	1
03:45:00	2	1	1	0	3	4	1
04:00:00	2	1	1	0	3	4	1
04:15:00	2	1	1	1	2	4	1
04:30:00	2	1	2	0	2	5	0
04:45:00	2	0	3	0	2	3	2
05:00:00	2	0	3	0	3	3	1
05:15:00	2	1	3	0	2	4	0
05:30:00	2	1	3	0	2	4	0
05:45:00	2	0	2	1	3	4	0
07:00:00	2	2	0	4	4	0	0
07:15:00	2	2	2	2	4	0	0
07:30:00	2	3	0	3	4	0	0
07:45:00	2	1	2	4	3	0	0
08:00:00	2	2	0	5	3	0	0
08:15:00	2	2	2	3	3	0	0
08:30:00	2	2	0	5	3	0	0
08:45:00	2	1	1	5	3	0	0
09:00:00	2	1	1	5	3	0	0
09:15:00	2	0	3	5	2	0	0
09:30:00	2	0	3	4	1	1	1
09:45:00	2	1	3	4	1	1	0
10:00:00	2	0	3	4	2	1	0
10:15:00	2	1	3	4	0	2	0
10:30:00	2	2	1	4	1	2	0
10:45:00	2	1	2	3	1	3	0
11:00:00	2	0	3	3	1	3	0

## Sheet: IPNV 48hpi
Hour	Masck	Tank 1	Tank 2	Tank 3	Tank 4	Tank 5	Tank 6
15:00:00	Ti	1	2	0	1	4	2
15:30:00	Ti	3	1	1	0	4	1
16:00:00	Ti	3	2	1	0	4	0
16:30:00	Ti	3	2	0	0	4	1
17:00:00	Ti	3	2	0	0	4	1
17:30:00	Ti	3	2	0	0	4	1
18:00:00	Ti	4	1	1	0	3	1
18:30:00	Ti	3	1	1	1	3	1
19:00:00	Ti	4	1	0	1	4	0
19:30:00	Ti	4	1	0	1	3	1
20:00:00	Ti	3	1	1	1	2	2
20:30:00	Ti	3	2	0	1	2	2
21:00:00	Ti	4	1	0	1	2	2
21:30:00	Ti	4	1	0	1	2	2
22:00:00	Ti	4	1	0	1	2	2
22:30:00	Ti	4	0	0	2	2	2
23:00:00	Ti	3	2	0	2	2	1
23:15:00	Ti	3	2	0	2	3	0
23:30:00	Ti	3	2	0	3	2	0
23:45:00	Ti	2	2	1	2	1	2
00:00:00	Ti	2	2	0	2	2	2
00:15:00	Ti	2	2	0	2	2	2
00:30:00	Ti	2	1	1	1	3	2
00:45:00	Ti	1	2	1	2	2	2
01:00:00	Ti	1	1	1	1	3	3
01:15:00	Ti	2	1	1	1	2	3
01:30:00	Ti	2	1	1	1	2	3
01:45:00	Ti	1	2	1	1	2	3
02:00:00	Ti	1	1	1	1	3	3
02:15:00	Ti	2	1	1	2	1	3
02:30:00	Ti	2	1	2	1	1	3
02:45:00	Ti	2	1	2	1	1	3
03:00:00	Ti	2	1	2	1	1	3
03:15:00	Ti	1	2	2	1	1	3
03:30:00	Ti	1	1	2	1	2	3
03:45:00	Ti	2	1	1	2	1	3
04:00:00	Ti	2	1	1	2	1	3
04:15:00	Ti	1	2	2	1	1	3
04:30:00	Ti	1	2	2	1	1	3
04:45:00	Ti	2	1	2	1	1	3
05:00:00	Ti	1	2	2	1	1	3
05:15:00	Ti	1	1	1	3	1	3
05:30:00	Ti	1	1	1	3	1	3
05:45:00	Ti	1	2	1	1	2	3
07:00:00	Ti	1	2	1	1	2	3
07:15:00	Ti	1	2	1	1	3	2
07:30:00	Ti	1	2	1	1	3	2
07:45:00	Ti	2	1	1	2	2	2
08:00:00	Ti	2	1	2	2	1	2
08:15:00	Ti	2	1	1	2	2	2
08:30:00	Ti	1	2	1	0	3	3
08:45:00	Ti	1	2	1	0	3	3
09:00:00	Ti	1	1	1	2	2	3
09:15:00	Ti	1	1	2	0	4	2
09:30:00	Ti	1	2	2	0	3	2
09:45:00	Ti	1	2	1	0	4	2
10:00:00	Ti	1	2	1	1	3	2
10:15:00	Ti	1	1	1	2	3	2
10:30:00	Ti	1	1	1	2	3	2
10:45:00	Ti	1	1	2	1	3	2
11:00:00	Ti	1	1	1	1	4	2
15:00:00	Td	2	0	0	5	2	1
15:30:00	Td	1	0	0	4	4	1
16:00:00	Td	0	0	0	5	3	2
16:30:00	Td	0	0	0	6	2	2
17:00:00	Td	0	0	0	6	3	1
17:30:00	Td	0	0	1	5	3	1
18:00:00	Td	0	0	1	5	3	1
18:30:00	Td	0	0	1	6	2	1
19:00:00	Td	0	0	1	5	3	1
19:30:00	Td	0	0	0	6	3	1
20:00:00	Td	0	0	0	6	3	1
20:30:00	Td	0	0	1	5	2	2
21:00:00	Td	0	0	1	5	2	2
21:30:00	Td	0	0	0	7	1	2
22:00:00	Td	0	1	0	7	1	1
22:30:00	Td	0	1	0	7	1	1
23:00:00	Td	0	1	0	8	0	1
23:15:00	Td	0	1	0	8	0	1
23:30:00	Td	0	1	0	8	0	1
23:45:00	Td	0	0	1	7	0	2
00:00:00	Td	1	0	0	5	2	2
00:15:00	Td	0	1	0	6	1	2
00:30:00	Td	0	1	0	5	2	2
00:45:00	Td	0	1	1	5	3	0
01:00:00	Td	0	1	0	6	2	1
01:15:00	Td	0	1	0	6	2	1
01:30:00	Td	0	0	0	6	2	2
01:45:00	Td	0	0	1	5	3	1
02:00:00	Td	0	0	0	6	3	1
02:15:00	Td	0	3	0	5	2	0
02:30:00	Td	1	0	1	5	2	1
02:45:00	Td	0	0	1	7	2	0
03:00:00	Td	1	1	0	6	1	1
03:15:00	Td	1	1	0	6	2	0
03:30:00	Td	1	0	1	6	2	0
03:45:00	Td	2	1	0	6	1	0
04:00:00	Td	1	1	1	4	3	0
04:15:00	Td	1	0	2	4	3	0
04:30:00	Td	1	0	1	5	2	1
04:45:00	Td	1	0	1	5	2	1
05:00:00	Td	1	0	1	5	2	1
05:15:00	Td	1	0	1	4	3	1
05:30:00	Td	1	1	1	3	2	2
05:45:00	Td	1	0	1	4	2	2
07:00:00	Td	1	1	1	3	2	2
07:15:00	Td	2	0	1	4	1	2
07:30:00	Td	3	0	0	4	2	1
07:45:00	Td	1	1	1	4	1	2
08:00:00	Td	0	1	1	4	2	2
08:15:00	Td	0	0	2	3	3	2
08:30:00	Td	0	1	2	4	2	1
08:45:00	Td	0	2	1	3	2	2
09:00:00	Td	1	1	1	3	2	2
09:15:00	Td	1	0	2	3	2	2
09:30:00	Td	1	0	1	3	3	2
09:45:00	Td	1	1	2	2	2	2
10:00:00	Td	1	1	1	3	2	2
10:15:00	Td	2	0	1	4	1	2
10:30:00	Td	1	1	1	3	1	3
10:45:00	Td	0	1	1	4	2	2
11:00:00	Td	1	1	1	2	1	4

## Sheet: IPNV 72hpi
Hour	Masck	Tank 1	Tank 2	Tank 3	Tank 4	Tank 5	Tank 6
15:00:00	2	2	0	0	5	2	1
15:30:00	2	1	0	0	4	4	1
16:00:00	2	0	0	0	5	3	2
16:30:00	2	0	0	0	6	2	2
17:00:00	2	0	0	0	6	3	1
17:30:00	2	0	0	1	5	3	1
18:00:00	2	0	0	1	5	3	1
18:30:00	2	0	0	1	6	2	1
19:00:00	2	0	0	1	5	3	1
19:30:00	2	0	0	0	6	3	1
20:00:00	2	0	0	0	6	3	1
20:30:00	2	0	0	1	5	2	2
21:00:00	2	0	0	1	5	2	2
21:30:00	2	0	0	0	7	1	2
22:00:00	2	0	1	0	7	1	1
22:30:00	2	0	1	0	7	1	1
23:00:00	2	0	1	0	8	0	1
23:15:00	2	0	1	0	8	0	1
23:30:00	2	0	1	0	8	0	1
23:45:00	2	0	0	1	7	0	2
00:00:00	2	1	0	0	5	2	2
00:15:00	2	0	1	0	6	1	2
00:30:00	2	0	1	0	5	2	2
00:45:00	2	0	1	1	5	3	0
01:00:00	2	0	1	0	6	2	1
01:15:00	2	0	1	0	6	2	1
01:30:00	2	0	0	0	6	2	2
01:45:00	2	0	0	1	5	3	1
02:00:00	2	0	0	0	6	3	1
02:15:00	2	0	3	0	5	2	0
02:30:00	2	1	0	1	5	2	1
02:45:00	2	0	0	1	7	2	0
03:00:00	2	1	1	0	6	1	1
03:15:00	2	1	1	0	6	2	0
03:30:00	2	1	0	1	6	2	0
03:45:00	2	2	1	0	6	1	0
04:00:00	2	1	1	1	4	3	0
04:15:00	2	1	0	2	4	3	0
04:30:00	2	1	0	1	5	2	1
04:45:00	2	1	0	1	5	2	1
05:00:00	2	1	0	1	5	2	1
05:15:00	2	1	0	1	4	3	1
05:30:00	2	1	1	1	3	2	2
05:45:00	2	1	0	1	4	2	2
07:00:00	2	1	1	1	3	2	2
07:15:00	2	2	0	1	4	1	2
07:30:00	2	3	0	0	4	2	1
07:45:00	2	1	1	1	4	1	2
08:00:00	2	0	1	1	4	2	2
08:15:00	2	0	0	2	3	3	2
08:30:00	2	0	1	2	4	2	1
08:45:00	2	0	2	1	3	2	2
09:00:00	2	1	1	1	3	2	2
09:15:00	2	1	0	2	3	2	2
09:30:00	2	1	0	1	3	3	2
09:45:00	2	1	1	2	2	2	2
10:00:00	2	1	1	1	3	2	2
10:15:00	2	2	0	1	4	1	2
10:30:00	2	1	1	1	3	1	3
10:45:00	2	0	1	1	4	2	2
11:00:00	2	1	1	1	2	1	4
15:00:00	2	0	1	1	4	4	0
15:30:00	2	0	0	0	5	5	0
16:00:00	2	0	0	0	6	4	0
16:30:00	2	0	0	0	6	4	0
17:00:00	2	0	1	1	4	3	1
17:30:00	2	1	1	2	2	3	1
18:00:00	2	1	1	2	2	3	1
18:30:00	2	3	1	1	1	3	1
19:00:00	2	2	0	0	3	4	1
19:30:00	2	3	0	0	2	3	2
20:00:00	2	2	0	0	3	3	2
20:30:00	2	2	0	0	3	3	2
21:00:00	2	2	0	0	3	3	2
21:30:00	2	2	0	0	3	3	2
22:00:00	2	2	0	0	3	3	2
22:30:00	2	2	0	1	2	3	2
23:00:00	2	2	0	1	2	4	1
23:15:00	2	2	1	0	2	4	1
23:30:00	2	2	1	0	2	4	1
23:45:00	2	1	1	0	2	4	2
00:00:00	2	0	1	1	2	4	2
00:15:00	2	1	0	1	2	4	2
00:30:00	2	0	2	0	2	3	3
00:45:00	2	0	2	0	2	4	2
01:00:00	2	0	2	0	2	4	2
01:15:00	2	0	2	0	3	4	1
01:30:00	2	0	1	1	2	4	2
01:45:00	2	0	1	0	3	5	1
02:00:00	2	0	2	0	3	4	1
02:15:00	2	0	2	0	3	3	2
02:30:00	2	0	1	1	3	4	1
02:45:00	2	0	1	1	3	4	1
03:00:00	2	1	1	0	3	4	1
03:15:00	2	1	1	0	3	4	1
03:30:00	2	1	1	0	3	4	1
03:45:00	2	1	1	0	3	4	1
04:00:00	2	1	1	0	3	4	1
04:15:00	2	1	1	1	2	4	1
04:30:00	2	1	2	0	2	5	0
04:45:00	2	0	3	0	2	3	2
05:00:00	2	0	3	0	3	3	1
05:15:00	2	1	3	0	2	4	0
05:30:00	2	1	3	0	2	4	0
05:45:00	2	0	2	1	3	4	0
07:00:00	2	2	0	4	4	0	0
07:15:00	2	2	2	2	4	0	0
07:30:00	2	3	0	3	4	0	0
07:45:00	2	1	2	4	3	0	0
08:00:00	2	2	0	5	3	0	0
08:15:00	2	2	2	3	3	0	0
08:30:00	2	2	0	5	3	0	0
08:45:00	2	1	1	5	3	0	0
09:00:00	2	1	1	5	3	0	0
09:15:00	2	0	3	5	2	0	0
09:30:00	2	0	3	4	1	1	1
09:45:00	2	1	3	4	1	1	0
10:00:00	2	0	3	4	2	1	0
10:15:00	2	1	3	4	0	2	0
10:30:00	2	2	1	4	1	2	0
10:45:00	2	1	2	3	1	3	0
11:00:00	2	0	3	3	1	3	0

## Sheet: IPNV 96hpi
Hour	Masck	Tank 1	Tank 2	Tank 3	Tank 4	Tank 5	Tank 6
15:00:00	1	1	2	0	1	4	2
15:30:00	1	3	1	1	0	4	1
16:00:00	1	3	2	1	0	4	0
16:30:00	1	3	2	0	0	4	1
17:00:00	1	3	2	0	0	4	1
17:30:00	1	3	2	0	0	4	1
18:00:00	1	4	1	1	0	3	1
18:30:00	1	3	1	1	1	3	1
19:00:00	1	4	1	0	1	4	0
19:30:00	1	4	1	0	1	3	1
20:00:00	1	3	1	1	1	2	2
20:30:00	1	3	2	0	1	2	2
21:00:00	1	4	1	0	1	2	2
21:30:00	1	4	1	0	1	2	2
22:00:00	1	4	1	0	1	2	2
22:30:00	1	4	0	0	2	2	2
23:00:00	1	3	2	0	2	2	1
23:15:00	1	3	2	0	2	3	0
23:30:00	1	3	2	0	3	2	0
23:45:00	1	2	2	1	2	1	2
00:00:00	1	2	2	0	2	2	2
00:15:00	1	2	2	0	2	2	2
00:30:00	1	2	1	1	1	3	2
00:45:00	1	1	2	1	2	2	2
01:00:00	1	1	1	1	1	3	3
01:15:00	1	2	1	1	1	2	3
01:30:00	1	2	1	1	1	2	3
01:45:00	1	1	2	1	1	2	3
02:00:00	1	1	1	1	1	3	3
02:15:00	1	2	1	1	2	1	3
02:30:00	1	2	1	2	1	1	3
02:45:00	1	2	1	2	1	1	3
03:00:00	1	2	1	2	1	1	3
03:15:00	1	1	2	2	1	1	3
03:30:00	1	1	1	2	1	2	3
03:45:00	1	2	1	1	2	1	3
04:00:00	1	2	1	1	2	1	3
04:15:00	1	1	2	2	1	1	3
04:30:00	1	1	2	2	1	1	3
04:45:00	1	2	1	2	1	1	3
05:00:00	1	1	2	2	1	1	3
05:15:00	1	1	1	1	3	1	3
05:30:00	1	1	1	1	3	1	3
05:45:00	1	1	2	1	1	2	3
07:00:00	1	1	2	1	1	2	3
07:15:00	1	1	2	1	1	3	2
07:30:00	1	1	2	1	1	3	2
07:45:00	1	2	1	1	2	2	2
08:00:00	1	2	1	2	2	1	2
08:15:00	1	2	1	1	2	2	2
08:30:00	1	1	2	1	0	3	3
08:45:00	1	1	2	1	0	3	3
09:00:00	1	1	1	1	2	2	3
09:15:00	1	1	1	2	0	4	2
09:30:00	1	1	2	2	0	3	2
09:45:00	1	1	2	1	0	4	2
10:00:00	1	1	2	1	1	3	2
10:15:00	1	1	1	1	2	3	2
10:30:00	1	1	1	1	2	3	2
10:45:00	1	1	1	2	1	3	2
11:00:00	1	1	1	1	1	4	2
15:00:00	1	1	1	2	3	2	1
15:30:00	1	2	1	1	2	1	3
16:00:00	1	1	2	1	3	1	2
16:30:00	1	2	2	0	4	0	2
17:00:00	1	2	1	1	3	1	2
17:30:00	1	1	2	1	3	0	3
18:00:00	1	1	0	1	1	4	3
18:30:00	1	1	0	1	1	4	3
19:00:00	1	2	1	0	3	1	3
19:30:00	1	0	1	0	1	5	3
20:00:00	1	1	1	0	2	3	3
20:30:00	1	1	1	0	1	4	3
21:00:00	1	1	1	1	1	3	3
21:30:00	1	1	1	2	2	3	1
22:00:00	1	1	0	3	2	2	2
22:30:00	1	0	1	2	0	4	3
23:00:00	1	0	1	2	0	4	3
23:15:00	1	0	1	2	0	3	4
23:30:00	1	0	2	2	1	1	4
23:45:00	1	1	1	2	1	2	3
00:00:00	1	0	1	3	1	2	3
00:15:00	1	1	0	1	3	2	3
00:30:00	1	0	2	0	4	3	1
00:45:00	1	2	1	1	2	3	1
01:00:00	1	0	2	2	2	2	2
01:15:00	1	1	2	0	2	2	3
01:30:00	1	2	2	0	2	2	2
01:45:00	1	3	0	0	2	2	3
02:00:00	1	1	1	0	2	3	3
02:15:00	1	1	1	2	2	2	2
02:30:00	1	1	1	2	2	2	2
02:45:00	1	1	1	2	2	2	2
03:00:00	1	1	1	2	2	2	2
03:15:00	1	2	1	1	2	2	2
03:30:00	1	2	1	2	1	2	2
03:45:00	1	2	1	2	1	2	2
04:00:00	1	2	1	2	1	3	1
04:15:00	1	0	3	2	1	2	2
04:30:00	1	0	3	1	2	2	2
04:45:00	1	1	2	2	1	2	2
05:00:00	1	1	2	2	1	2	2
05:15:00	1	2	1	2	1	3	1
05:30:00	1	0	2	2	2	2	2
05:45:00	1	1	0	2	2	3	2
07:00:00	1	0	3	0	2	0	5
07:15:00	1	2	0	1	2	1	4
07:30:00	1	0	2	1	1	2	4
07:45:00	1	2	0	1	2	2	3
08:00:00	1	1	1	1	2	3	2
08:15:00	1	1	2	0	3	2	2
08:30:00	1	1	1	1	2	2	3
08:45:00	1	1	3	0	2	2	2
09:00:00	1	2	0	2	2	1	3
09:15:00	1	2	0	2	2	2	2
09:30:00	1	1	1	2	2	2	2
09:45:00	1	2	0	2	2	1	3
10:00:00	1	1	0	3	1	2	3
10:15:00	1	1	0	3	1	2	3
10:30:00	1	0	1	3	1	2	3
10:45:00	1	1	0	2	1	2	4
11:00:00	1	1	0	2	1	2	4

## Sheet: Fever 24hpi
Hour	Masck	Tank 1	Tank 2	Tank 3	Tank 4	Tank 5	Tank 6
15:00:00	1	1	1	3	0	3	1
15:30:00	1	0	1	2	0	2	4
16:00:00	1	1	1	1	0	1	5
16:30:00	1	2	0	0	0	2	5
17:00:00	1	1	1	1	1	0	5
17:30:00	1	3	0	0	0	1	5
18:00:00	1	2	1	0	0	1	5
18:30:00	1	2	0	0	2	0	5
23:30:00	1	1	0	1	1	0	6
23:45:00	1	1	1	0	0	0	7
00:00:00	1	2	0	0	0	1	6
00:15:00	1	2	0	0	0	1	6
00:30:00	1	3	0	0	1	0	5
00:45:00	1	3	0	1	0	0	5
01:00:00	1	3	0	1	0	0	5
01:15:00	1	3	0	0	0	1	5
01:30:00	1	3	0	0	1	0	5
01:45:00	1	3	0	0	1	1	4
02:00:00	1	3	0	0	1	0	5
02:15:00	1	2	1	1	1	0	4
02:30:00	1	1	0	1	0	2	5
02:45:00	1	0	1	0	1	2	5
03:00:00	1	0	1	0	1	2	5
03:15:00	1	1	1	0	0	2	5
03:30:00	1	1	1	0	1	1	5
03:45:00	1	2	0	0	0	2	5
04:00:00	1	1	1	0	0	1	6
04:15:00	1	1	1	0	0	1	6
04:30:00	1	1	1	0	0	1	6
04:45:00	1	1	1	0	0	1	6
05:00:00	1	2	0	0	0	1	6
05:15:00	1	2	0	1	1	1	4
05:30:00	1	2	0	1	0	2	4
05:45:00	1	1	1	1	1	1	4
07:00:00	1	1	2	0	1	2	3
07:15:00	1	2	1	0	1	2	3
07:30:00	1	0	2	1	2	1	3
07:45:00	1	0	2	0	1	3	3
08:00:00	1	1	1	0	1	2	4
08:15:00	1	2	1	1	1	1	3
08:30:00	1	3	1	0	1	1	3
08:45:00	1	0	3	0	1	1	4
09:00:00	1	0	3	0	2	1	3
09:15:00	1	1	2	0	1	2	3
09:30:00	1	2	1	1	2	1	2
09:45:00	1	3	1	1	1	1	2
10:00:00	1	3	1	0	1	2	2
10:15:00	1	0	3	0	2	2	2
10:30:00	1	1	3	0	1	1	3
10:45:00	1	1	3	0	1	2	2
11:00:00	1	1	3	0	1	1	3
15:00:00	2	1	0	0	6	0	3
15:30:00	2	0	0	1	1	5	3
16:00:00	2	0	0	2	1	6	1
16:30:00	2	0	0	1	1	6	2
17:00:00	2	0	0	2	0	6	2
17:30:00	2	0	0	2	1	5	2
18:00:00	2	0	0	2	0	6	2
18:30:00	2	0	0	2	0	6	2
23:30:00	2	0	0	1	1	5	3
23:45:00	2	0	0	1	1	5	3
00:00:00	2	0	0	1	1	5	3
00:15:00	2	0	0	1	1	3	5
00:30:00	2	0	0	1	1	3	5
00:45:00	2	0	0	1	1	1	6
01:00:00	2	0	1	1	1	2	5
01:15:00	2	0	0	1	1	5	3
01:30:00	2	0	0	1	1	5	3
01:45:00	2	0	0	1	1	5	3
02:00:00	2	0	0	1	1	3	5
02:15:00	2	0	0	1	1	3	5
02:30:00	2	0	0	1	1	3	5
02:45:00	2	0	0	1	1	5	3
03:00:00	2	0	0	1	1	3	5
03:15:00	2	0	0	1	1	5	3
03:30:00	2	0	0	1	1	5	3
03:45:00	2	0	0	1	1	5	3
04:00:00	2	0	0	1	1	5	3
04:15:00	2	0	0	1	1	5	3
04:30:00	2	0	0	1	2	5	2
04:45:00	2	1	0	1	1	4	3
05:00:00	2	1	0	1	1	4	3
05:15:00	2	2	0	1	1	4	2
05:30:00	2	2	0	1	1	4	2
05:45:00	2	0	0	2	1	4	3
07:00:00	2	0	0	1	0	6	3
07:15:00	2	0	0	1	0	6	3
07:30:00	2	0	0	1	0	6	3
07:45:00	2	0	0	1	1	5	3
08:00:00	2	0	0	1	0	6	3
08:15:00	2	0	1	1	0	5	3
08:30:00	2	1	1	2	0	5	1
08:45:00	2	1	0	4	0	2	2
09:00:00	2	0	0	2	0	5	2
09:15:00	2	0	0	4	0	4	1
09:30:00	2	0	0	3	0	4	2
09:45:00	2	1	0	2	0	4	2
10:00:00	2	1	0	2	0	5	1
10:15:00	2	1	0	2	0	4	2
10:30:00	2	1	0	2	0	4	2
10:45:00	2	1	0	2	0	4	2
11:00:00	2	0	0	2	0	4	3

## Sheet: Fever 48hpi
Hour	Masck	Tank 1	Tank 2	Tank 3	Tank 4	Tank 5	Tank 6
15:00:00	1	4	0	3	0	1	2
15:30:00	1	4	0	2	0	2	2
16:00:00	1	4	2	0	0	2	2
16:30:00	1	4	2	0	0	2	2
17:00:00	1	3	1	0	1	0	5
17:30:00	1	3	0	2	0	2	3
18:00:00	1	3	1	1	0	2	3
18:30:00	1	3	0	1	0	0	6
23:00:00	1	4	0	1	0	2	3
23:15:00	1	5	1	1	0	1	2
23:30:00	1	4	0	1	0	2	3
23:45:00	1	3	1	1	0	2	3
00:00:00	1	3	1	1	0	3	2
00:15:00	1	3	2	1	1	2	1
00:30:00	1	3	2	2	1	1	2
00:45:00	1	3	2	1	1	1	2
01:00:00	1	4	1	1	1	1	2
01:15:00	1	3	1	1	2	1	2
01:30:00	1	3	2	1	1	1	2
01:45:00	1	4	1	1	1	2	1
02:00:00	1	3	1	1	1	2	2
02:15:00	1	3	1	1	1	2	2
02:30:00	1	3	1	1	1	2	2
02:45:00	1	3	1	1	1	2	2
03:00:00	1	3	1	1	1	2	2
03:15:00	1	3	1	1	1	2	2
03:30:00	1	2	2	1	1	2	2
03:45:00	1	3	1	1	1	2	2
04:00:00	1	3	1	1	1	2	2
04:15:00	1	2	2	1	1	2	2
04:30:00	1	3	1	1	1	2	2
04:45:00	1	3	1	1	1	2	2
05:00:00	1	3	1	1	1	2	2
05:15:00	1	3	1	1	1	2	2
05:30:00	1	3	1	1	1	2	2
05:45:00	1	3	1	1	1	2	2
06:00:00	1	3	1	1	1	2	2
06:15:00	1	2	2	1	1	2	2
06:30:00	1	3	1	1	1	2	2
06:45:00	1	3	1	1	1	2	2
07:00:00	1	2	2	1	1	2	2
07:15:00	1	2	2	1	1	2	2
07:30:00	1	2	1	2	1	2	2
07:45:00	1	2	2	2	1	2	2
08:00:00	1	2	2	1	1	2	2
08:15:00	1	2	2	1	1	2	2
08:30:00	1	3	1	1	1	2	2
08:45:00	1	3	1	1	1	2	2
09:00:00	1	1	3	1	1	2	2
09:15:00	1	2	2	1	1	2	2
09:30:00	1	3	0	2	1	2	2
09:45:00	1	2	1	2	1	2	2
10:00:00	1	3	1	1	1	2	2
10:15:00	1	3	1	1	1	2	2
10:30:00	1	3	1	1	1	2	2
10:45:00	1	2	2	1	1	2	2
11:00:00	1	3	1	1	1	1	3
15:00:00	2	1	0	3	5	1	0
15:30:00	2	1	0	1	2	3	3
16:00:00	2	1	0	1	2	3	3
16:30:00	2	0	1	1	2	3	3
17:00:00	2	1	1	0	2	2	4
17:30:00	2	1	1	0	2	2	4
18:00:00	2	1	0	2	1	2	4
18:30:00	2	1	0	2	2	2	3
23:00:00	2	0	3	0	1	4	2
23:15:00	2	2	1	0	1	3	3
23:30:00	2	0	2	0	1	3	4
23:45:00	2	1	1	0	1	4	3
00:00:00	2	1	0	1	1	3	4
00:15:00	2	3	0	0	1	2	4
00:30:00	2	3	0	0	1	2	4
00:45:00	2	3	0	0	1	2	4
01:00:00	2	2	0	1	1	2	4
01:15:00	2	3	0	0	1	2	4
01:30:00	2	3	0	0	1	2	4
01:45:00	2	3	0	0	1	2	4
02:00:00	2	3	0	0	2	2	3
02:15:00	2	3	0	0	1	3	3
02:30:00	2	2	0	0	1	4	3
02:45:00	2	2	0	0	1	4	3
03:00:00	2	2	0	0	1	4	3
03:15:00	2	2	0	0	2	4	2
03:30:00	2	3	0	0	1	4	2
03:45:00	2	2	0	0	1	4	3
04:00:00	2	0	1	1	1	4	3
04:15:00	2	0	1	1	1	4	3
04:30:00	2	0	1	1	1	4	3
04:45:00	2	0	1	1	1	4	3
05:00:00	2	1	1	1	1	3	3
05:15:00	2	2	1	0	1	3	3
05:30:00	2	2	1	0	1	4	3
05:45:00	2	0	2	0	1	4	3
06:00:00	2	0	2	0	2	4	2
06:15:00	2	1	1	0	2	5	1
06:30:00	2	1	1	0	2	6	0
06:45:00	2	1	1	0	2	5	1
07:00:00	2	0	1	0	2	5	2
07:15:00	2	0	1	0	2	5	2
07:30:00	2	0	1	0	2	6	1
07:45:00	2	0	1	0	2	6	1
08:00:00	2	0	1	0	2	7	0
08:15:00	2	0	1	0	2	6	1
08:30:00	2	0	1	1	1	6	1
08:45:00	2	0	1	0	2	7	0
09:00:00	2	0	1	0	1	6	2
09:15:00	2	1	1	0	1	4	3
09:30:00	2	0	1	1	3	3	2
09:45:00	2	0	1	1	3	3	2
10:00:00	2	1	0	1	3	3	2
10:15:00	2	1	0	0	4	3	2
10:30:00	2	1	0	0	2	4	3
10:45:00	2	1	0	0	2	4	3
11:00:00	2	1	0	0	2	4	3

## Sheet: Fever 72hpi
Hour	Masck	Tank 1	Tank 2	Tank 3	Tank 4	Tank 5	Tank 6
15:00:00	1	1	1	3	0	3	1
15:30:00	1	0	1	2	0	2	4
16:00:00	1	1	1	1	0	1	5
16:30:00	1	2	0	0	0	2	5
17:00:00	1	1	1	1	1	0	5
17:30:00	1	3	0	0	0	1	5
18:00:00	1	2	1	0	0	1	5
18:30:00	1	2	0	0	2	0	5
23:30:00	1	1	0	1	1	0	6
23:45:00	1	1	1	0	0	0	7
00:00:00	1	2	0	0	0	1	6
00:15:00	1	2	0	0	0	1	6
00:30:00	1	3	0	0	1	0	5
00:45:00	1	3	0	1	0	0	5
01:00:00	1	3	0	1	0	0	5
01:15:00	1	3	0	0	0	1	5
01:30:00	1	3	0	0	1	0	5
01:45:00	1	3	0	0	1	1	4
02:00:00	1	3	0	0	1	0	5
02:15:00	1	2	1	1	1	0	4
02:30:00	1	1	0	1	0	2	5
02:45:00	1	0	1	0	1	2	5
03:00:00	1	0	1	0	1	2	5
03:15:00	1	1	1	0	0	2	5
03:30:00	1	1	1	0	1	1	5
03:45:00	1	2	0	0	0	2	5
04:00:00	1	1	1	0	0	1	6
04:15:00	1	1	1	0	0	1	6
04:30:00	1	1	1	0	0	1	6
04:45:00	1	1	1	0	0	1	6
05:00:00	1	2	0	0	0	1	6
05:15:00	1	2	0	1	1	1	4
05:30:00	1	2	0	1	0	2	4
05:45:00	1	1	1	1	1	1	4
07:00:00	1	1	2	0	1	2	3
07:15:00	1	2	1	0	1	2	3
07:30:00	1	0	2	1	2	1	3
07:45:00	1	0	2	0	1	3	3
08:00:00	1	1	1	0	1	2	4
08:15:00	1	2	1	1	1	1	3
08:30:00	1	3	1	0	1	1	3
08:45:00	1	0	3	0	1	1	4
09:00:00	1	0	3	0	2	1	3
09:15:00	1	1	2	0	1	2	3
09:30:00	1	2	1	1	2	1	2
09:45:00	1	3	1	1	1	1	2
10:00:00	1	3	1	0	1	2	2
10:15:00	1	0	3	0	2	2	2
10:30:00	1	1	3	0	1	1	3
10:45:00	1	1	3	0	1	2	2
11:00:00	1	1	3	0	1	1	3
15:00:00	1	4	0	3	0	1	2
15:30:00	1	4	0	2	0	2	2
16:00:00	1	4	2	0	0	2	2
16:30:00	1	4	2	0	0	2	2
17:00:00	1	3	1	0	1	0	5
17:30:00	1	3	0	2	0	2	3
18:00:00	1	3	1	1	0	2	3
18:30:00	1	3	0	1	0	0	6
23:00:00	1	4	0	1	0	2	3
23:15:00	1	5	1	1	0	1	2
23:30:00	1	4	0	1	0	2	3
23:45:00	1	3	1	1	0	2	3
00:00:00	1	3	1	1	0	3	2
00:15:00	1	3	2	1	1	2	1
00:30:00	1	3	2	2	1	1	2
00:45:00	1	3	2	1	1	1	2
01:00:00	1	4	1	1	1	1	2
01:15:00	1	3	1	1	2	1	2
01:30:00	1	3	2	1	1	1	2
01:45:00	1	4	1	1	1	2	1
02:00:00	1	3	1	1	1	2	2
02:15:00	1	3	1	1	1	2	2
02:30:00	1	3	1	1	1	2	2
02:45:00	1	3	1	1	1	2	2
03:00:00	1	3	1	1	1	2	2
03:15:00	1	3	1	1	1	2	2
03:30:00	1	2	2	1	1	2	2
03:45:00	1	3	1	1	1	2	2
04:00:00	1	3	1	1	1	2	2
04:15:00	1	2	2	1	1	2	2
04:30:00	1	3	1	1	1	2	2
04:45:00	1	3	1	1	1	2	2
05:00:00	1	3	1	1	1	2	2
05:15:00	1	3	1	1	1	2	2
05:30:00	1	3	1	1	1	2	2
05:45:00	1	3	1	1	1	2	2
06:00:00	1	3	1	1	1	2	2
06:15:00	1	2	2	1	1	2	2
06:30:00	1	3	1	1	1	2	2
06:45:00	1	3	1	1	1	2	2
07:00:00	1	2	2	1	1	2	2
07:15:00	1	2	2	1	1	2	2
07:30:00	1	2	1	2	1	2	2
07:45:00	1	2	2	2	1	2	2
08:00:00	1	2	2	1	1	2	2
08:15:00	1	2	2	1	1	2	2
08:30:00	1	3	1	1	1	2	2
08:45:00	1	3	1	1	1	2	2
09:00:00	1	1	3	1	1	2	2
09:15:00	1	2	2	1	1	2	2
09:30:00	1	3	0	2	1	2	2
09:45:00	1	2	1	2	1	2	2
10:00:00	1	3	1	1	1	2	2
10:15:00	1	3	1	1	1	2	2
10:30:00	1	3	1	1	1	2	2
10:45:00	1	2	2	1	1	2	2
11:00:00	1	3	1	1	1	1	3

## Sheet: Fever 96hpi
Hour	Masck	Tank 1	Tank 2	Tank 3	Tank 4	Tank 5	Tank 6
15:00:00	2	1	0	0	6	0	3
15:30:00	2	0	0	1	1	5	3
16:00:00	2	0	0	2	1	6	1
16:30:00	2	0	0	1	1	6	2
17:00:00	2	0	0	2	0	6	2
17:30:00	2	0	0	2	1	5	2
18:00:00	2	0	0	2	0	6	2
18:30:00	2	0	0	2	0	6	2
23:30:00	2	0	0	1	1	5	3
23:45:00	2	0	0	1	1	5	3
00:00:00	2	0	0	1	1	5	3
00:15:00	2	0	0	1	1	3	5
00:30:00	2	0	0	1	1	3	5
00:45:00	2	0	0	1	1	1	6
01:00:00	2	0	1	1	1	2	5
01:15:00	2	0	0	1	1	5	3
01:30:00	2	0	0	1	1	5	3
01:45:00	2	0	0	1	1	5	3
02:00:00	2	0	0	1	1	3	5
02:15:00	2	0	0	1	1	3	5
02:30:00	2	0	0	1	1	3	5
02:45:00	2	0	0	1	1	5	3
03:00:00	2	0	0	1	1	3	5
03:15:00	2	0	0	1	1	5	3
03:30:00	2	0	0	1	1	5	3
03:45:00	2	0	0	1	1	5	3
04:00:00	2	0	0	1	1	5	3
04:15:00	2	0	0	1	1	5	3
04:30:00	2	0	0	1	2	5	2
04:45:00	2	1	0	1	1	4	3
05:00:00	2	1	0	1	1	4	3
05:15:00	2	2	0	1	1	4	2
05:30:00	2	2	0	1	1	4	2
05:45:00	2	0	0	2	1	4	3
07:00:00	2	0	0	1	0	6	3
07:15:00	2	0	0	1	0	6	3
07:30:00	2	0	0	1	0	6	3
07:45:00	2	0	0	1	1	5	3
08:00:00	2	0	0	1	0	6	3
08:15:00	2	0	1	1	0	5	3
08:30:00	2	1	1	2	0	5	1
08:45:00	2	1	0	4	0	2	2
09:00:00	2	0	0	2	0	5	2
09:15:00	2	0	0	4	0	4	1
09:30:00	2	0	0	3	0	4	2
09:45:00	2	1	0	2	0	4	2
10:00:00	2	1	0	2	0	5	1
10:15:00	2	1	0	2	0	4	2
10:30:00	2	1	0	2	0	4	2
10:45:00	2	1	0	2	0	4	2
11:00:00	2	0	0	2	0	4	3
15:00:00	2	1	0	3	5	1	0
15:30:00	2	1	0	1	2	3	3
16:00:00	2	1	0	1	2	3	3
16:30:00	2	0	1	1	2	3	3
17:00:00	2	1	1	0	2	2	4
17:30:00	2	1	1	0	2	2	4
18:00:00	2	1	0	2	1	2	4
18:30:00	2	1	0	2	2	2	3
23:00:00	2	0	3	0	1	4	2
23:15:00	2	2	1	0	1	3	3
23:30:00	2	0	2	0	1	3	4
23:45:00	2	1	1	0	1	4	3
00:00:00	2	1	0	1	1	3	4
00:15:00	2	3	0	0	1	2	4
00:30:00	2	3	0	0	1	2	4
00:45:00	2	3	0	0	1	2	4
01:00:00	2	2	0	1	1	2	4
01:15:00	2	3	0	0	1	2	4
01:30:00	2	3	0	0	1	2	4
01:45:00	2	3	0	0	1	2	4
02:00:00	2	3	0	0	2	2	3
02:15:00	2	3	0	0	1	3	3
02:30:00	2	2	0	0	1	4	3
02:45:00	2	2	0	0	1	4	3
03:00:00	2	2	0	0	1	4	3
03:15:00	2	2	0	0	2	4	2
03:30:00	2	3	0	0	1	4	2
03:45:00	2	2	0	0	1	4	3
04:00:00	2	0	1	1	1	4	3
04:15:00	2	0	1	1	1	4	3
04:30:00	2	0	1	1	1	4	3
04:45:00	2	0	1	1	1	4	3
05:00:00	2	1	1	1	1	3	3
05:15:00	2	2	1	0	1	3	3
05:30:00	2	2	1	0	1	4	3
05:45:00	2	0	2	0	1	4	3
06:00:00	2	0	2	0	2	4	2
06:15:00	2	1	1	0	2	5	1
06:30:00	2	1	1	0	2	6	0
06:45:00	2	1	1	0	2	5	1
07:00:00	2	0	1	0	2	5	2
07:15:00	2	0	1	0	2	5	2
07:30:00	2	0	1	0	2	6	1
07:45:00	2	0	1	0	2	6	1
08:00:00	2	0	1	0	2	7	0
08:15:00	2	0	1	0	2	6	1
08:30:00	2	0	1	1	1	6	1
08:45:00	2	0	1	0	2	7	0
09:00:00	2	0	1	0	1	6	2
09:15:00	2	1	1	0	1	4	3
09:30:00	2	0	1	1	3	3	2
09:45:00	2	0	1	1	3	3	2
10:00:00	2	1	0	1	3	3	2
10:15:00	2	1	0	0	4	3	2
10:30:00	2	1	0	0	2	4	3
10:45:00	2	1	0	0	2	4	3
11:00:00	2	1	0	0	2	4	3
